# Supplementary material for: Association between the peripartum maternal and fetal telomere lengths and mitochondrial DNA copy numbers and preeclampsia: a prospective case–control study
Source: BMC Pregnancy Childbirth. 2022 Jun 13;22:483. doi: 10.1186/s12884-022-04801-0 (PMC9195426; doi:10.1186/s12884-022-04801-0)
Supplement: Supplementary file 1 — Additional file 1. Data of study. All data that has been collected and analyzed present in this file. [file 12884_2022_4801_MOESM1_ESM.xlsx]

## Sheet: Sheet1
ID	Age	Height	Weight	Gestational age	Birthweight	Gravidity	Parity	Delivery mode	Folicacid intake	Threatened abortion	PE	PPH	Secondhand smoking	Exercise	Education	Maternal RTL	Cordblood RTL	Maternal mtDNACN	Cordblood mtDNACN	BMI
2	34.4082	160	61.5	39.4286	2510	4	1	1	2	0	1	0	1	1	1	0.199129	0.370483	1.84882	5.06884	24.0234
4	38.7068	162	64	39.7143	3120	1	1	0	0	0	0	0	3	1	2	0.258318	0.410574	2.12665	4.05747	24.3865
8	32.5562	162	64.5	40.7143	3000	1	1	0	2	0	0	0	0	0	3	0.332923	0.289158	1.15029	1.31312	24.577
9	26.4055	162	52.5	39.1429	3210	1	1	0	2	0	0	0	0	0	3	0.171683	0.247771	0.97729	1.51607	20.0046
13	26.8959	162	74	39.2857	3250	1	1	0	2	0	0	0	0	1	3	0.277896	0.323694	1.43337	4.49223	28.1969
15	24.863	163	73.5	41	3380	1	1	0	1	1	0	0	0	0	3	0.272233	0.447128	1.57745	1.9743	27.6638
16	24.6685	157	67	41.2857	3360	3	1	0	0	0	0	0	2	0	2	0.174468	0.332092	4.62016	2.29772	27.1816
19	34.6055	163	75.5	35.4286	1740	2	1	1	1	1	1	0	3	0	1	0.294974	0.270669	0.857508	1.67353	28.4166
21	32.4055	157	77.5	39.7143	3550	1	1	0	2	0	0	0	0	0	3	0.234201	0.333975	5.38697	4.44088	31.4414
22	33.5726	161	64	38.1429	3000	1	1	0	1	0	0	0	1	1	2	0.191582	0.338017	1.53753	2.70776	24.6904
26	26.9644	160	73	34.5714	2260	1	1	1	0	0	0	0	3	0	1	0.217284	0.323213	3.5213	4.02254	28.5156
27	29.0219	157	58.5	32.1429	1600	3	1	0	0	1	1	1	2	0	2	0.17003	0.16943	21.0133	7.78937	23.7332
31	32.0877	160	75	36.8571	2610	1	1	1	2	1	0	1	0	0	2	0.239501	0.23702	1.81371	9.11865	29.2969
39	31.9397	165	76	39.8571	3740	2	1	0	0	0	0	0	3	1	1	0.304908	0.227874	2.13428	32.7894	27.9155
41	26.8055	155	63	40.7143	3400	2	1	1	2	0	0	0	0	0	3	0.279487	0.32124	1.69684	3.44628	26.2227
42	35.6219	162	62	38.7143	2370	5	2	1	2	0	0	1	2	0	2	0.220759	0.26929	2.78817	2.85963	23.6245
43	27.3123	154	52.5	39.5714	3200	2	1	1	1	0	0	0	0	0	3	0.358972	0.283804	1.84895	4.55284	22.1369
45	34.6466	155	50	39.8571	2790	2	1	0	1	0	0	0	3	0	1	0.333031	0.353256	1.40213	2.99569	20.8117
46	31.3616	160	72	38.7143	3530	1	1	0	1	0	0	0	0	0	2	0.26588	0.285736	1.92266	13.7039	28.125
52	27.4	156	62	24	800	2	2	1	2	0	1	0	1	0	3	0.326954	0.39795	1.9243	4.1548	25.4767
53	30.7562	160	63.5	38.8571	2860	2	1	1	2	1	0	0	1	0	2	0.232007	0.29587	2.98983	6.89992	24.8047
59	31.5644	172	94	38.4286	3190	1	1	0	2	0	0	0	1	0	3	0.348771	0.535862	1.34709	12.6192	31.7739
60	30.4849	158	75	37.1429	3000	2	1	1	0	1	0	1	0	0	3	0.331539	0.588568	10.8146	34.4223	30.0433
63	28.4247	162	72	39.5714	4180	1	1	1	1	0	0	1	1	0	2	0.291204	0.414024	2.19484	5.91748	27.4348
65	34.4493	169	89	36.8571	2820	2	1	1	2	0	1	1	1	0	3	0.230372	0.27089	4.04047	13.8859	31.1614
66	31.411	165	82	39.8571	3640	2	1	1	1	0	1	0	0	0	3	0.255077	0.408422	2.84058	8.23151	30.1194
67	35.4493	164	89	40.8571	3520	1	1	1	2	0	0	0	1	0	2	0.284177	0.271586	4.4187	10.664	33.0904
71	35.7699	153	49	35.8571	1760	1	1	0	0	0	0	0	3	0	1	0.231187	0.550674	3.06332	40.8174	20.9321
75	28.9233	170	71	34.1429	2430	1	1	0	2	0	0	0	2	1	2	0.153504	0.311898	1.33209	5.49124	24.5675
76	24.4247	160	69	38.1429	3040	1	1	0	2	0	0	0	0	1	1	0.303172	0.407697	2.16577	5.11657	26.9531
77	26.6219	160	64	41	3400	1	1	0	2	0	0	0	3	1	1	0.319368	0.25063	1.55899	3.7424	25
78	28.2931	162	93	39	3300	3	2	1	2	0	1	0	0	0	2	0.265133	0.223854	5.97455	3.25214	35.4367
79	28.3069	160	72	39.5714	3540	1	1	1	2	0	0	0	0	1	3	0.290982	0.320817	3.05466	1.7428	28.125
80	37.5288	158	67	36	2390	1	1	1	1	0	0	0	3	1	1	0.150656	0.304981	3.30504	2.32476	26.8386
81	27.274	164	85	39.5714	3470	1	1	0	2	0	0	0	2	0	2	0.213955	0.276923		7.29884	31.6032
86	25.1206	160	84.5	36.8571	2770	3	1	0	1	1	1	1	2	0	1	0.268164	0.218453	1.95602	2.9172	33.0078
87	26.9671	158	62	38.2857	3130	3	2	1	2	1	0	0	1	0	2	0.269771	0.281129	2.06457	2.38085	24.8358
90	29.6712	160	81	39.4286	3610	1	1	1	0	0	0	0	2	0	1	0.218051	0.240657	2.55278	2.50295	31.6406
98	32.3041	160	78.5	38.8571	3700	1	1	1	2	0	1	0	1	0	1	0.153518	0.407706	1.83067	6.80467	30.6641
100	28.6356	162	70	39	3310	2	1	1	1	0	0	0	1	0	1	0.211525	0.300858	5.36105	31.4297	26.6728
102	34.1452	153	68	40.8571	3550	1	1	0	1	0	0	1	0	0	2	0.215832	0.131504	5.17909	8.1794	29.0487
103	29.6931	163	62	40.1429	3380	3	1	0	0	0	0	0	0	0	1	0.193697	0.230968	1.79711	7.685	23.3355
106	27.211	169	70	39.5714	3450	1	1	0	2	0	0	0	2	0	3	0.302073	0.306121	1.98731	2.23128	24.5089
108	29.2137	160	52	37.8571	3010	1	1	1	0	0	0	0	0	0	3	0.154925	0.270535	2.39497	2.14906	20.3125
109	24.5808	160	86.5	39.4286	3650	1	1	1	0	0	0	0	1	0	3	0.150034	0.574497	6.40597	2.08279	33.7891
110	23.7671	160	79	34.7143	1890	1	1	1	1	1	1	0	3	0	1	0.281269	0.367278	3.01288	4.2775	30.8594
112	27.126	160	59	32.7143	1120	1	1	1	2	0	1	0	1	0	2	0.182352	0.186975	3.0051	3.51077	23.0469
114	34.0301	166	78	39.4286	3590	1	1	0	1	0	0	0	3	0	3	0.256183	0.662286	2.57771	6.16655	28.306
115	32.3918	165	72.5	38.4286	3010	1	1	1	0	0	0	1	1	0	3	0.167326	0.071089	1.74776	4.47717	26.6299
119	33.8767	155	68	35.5714	2330	6	1	1	2	0	0	0	0	0	3	0.283549	0.439694	1.37625	2.08305	28.3039
120	27.263	169	87	37.1429	3330	1	1	1	1	1	0	1	1	0	1	0.224409	0.156807	2.30647	4.12477	30.4611
121	41.389	167	96	40.5714	4390	2	1	1	2	0	0	1	0	0	2	0.133476	0.29829	3.20349	5.69232	34.4222
122	29.5562	160	75.5	37.5714	2500	2	1	1	2	0	1	1	2	0	2	0.080098	0.206554	2.53986	3.12878	29.4922
123	29.9397	158	68	37.4286	3150	1	1	1	2	1	0	1	0	0	3	0.272211	0.217736	2.18302	2.06585	27.2392
124	34.0247	154	76.5	38.5714	3080	4	2	1	2	0	0	0	0	0	1	0.232893	0.203231	7.74264	11.6913	32.2567
128	29.6329	162	61	40.4286	3250	2	1	0	1	0	0	0	1	3	3	0.282184	0.126072	1.98048	3.81988	23.2434
131	26.5233	152	50.5	39.5714	3000	2	1	0	2	0	0	0	0	0	2	0.187922	0.282697	4.33183	7.47002	21.8577
134	23.537	167	88	39.7143	3650	1	1	0	2	0	1	0	1	1	1	0.255019	0.377571	1.06938	4.89929	31.5537
135	28.9699	165	77	40.4286	3300	1	1	0	2	0	0	1	0	0	3	0.302111	0.23885	0.885909	2.05307	28.2828
142	27.7616	164	80	38.7143	4000	1	1	0	2	0	0	0	0	0	3	0.285473	0.239435	1.51737	2.71809	29.7442
143	34.8521	162	60	25	1700	1	1	0	1	1	0	0	0	0	3	0.295352	0.119008	2.69053	3.36126	22.8624
145	32.0411	165	85	41.4286	4150	1	1	0	0	0	0	1	1	1	3	0.313138	0.320001	2.44838	1.14017	31.2213
148	28.4	163	64	39.5714	2830	1	1	0	2	0	0	0	0	1	3	0.3265	0.367719	1.28452	1.15409	24.0882
149	37.8822	168	74	40.1429	2990	1	1	0	1	0	0	0	2	1	1	0.482019	0.170709	1.64305	2.59329	26.2188
150	29.8822	155	63.5	40	3550	1	1	0	2	0	0	1	1	1	2	0.269473	0.066201	1.84046	2.37594	26.4308
157	27.5041	162	75	39.2857	2880	1	1	0	2	0	0	1	0	0	3	0.174082	0.369548	1.00003	2.58312	28.578
159	30.7041	160	53	39.8571	2880	1	1	0	1	0	0	0	0	0	3	0.256749	0.418382	3.78945	1.71464	20.7031
160	29.9973	155	62	37.8571	3020	1	1	0	2	0	0	0	0	1	3	0.159887	0.403208	1.00004	1.80209	25.8064
161	26.4493	165	81.5	38.8571	3250	1	1	0	0	0	0	0	2	0	1	0.399137	0.585337	2.50863	1.31535	29.9357
162	29.6	165	68	40.1429	3330	3	1	0	2	0	0	0	0	1	3	0.167891	0.063851	1.51379	4.90019	24.977
163	33.8712	162	72.5	39.7143	3150	1	1	0	2	0	0	0	0	1	3	0.307299	0.167503	2.86385	1.44296	27.6254
165	32.3616	172	77	39.4286	2820	1	1	0	2	0	0	0	1	0	2	0.318185	0.11615	9.69326	5.23171	26.0276
168	29.8438	163	66	37.7143	3150	2	1	0	2	0	0	0	0	0	3	0.229072	0.233096	2.73764	1.69034	24.841
169	29.389	160	66.5	41.2857	3600	1	1	0	2	0	0	0	2	0	2	0.282867	0.282934	3.8002	1.3619	25.9766
170	28.4219	168	68	39.7143	3500	2	1	0	2	0	1	1	1	1	2	0.256241	0.203961	4.99822	1.99826	24.093
173	28.474	166	69	40.2857	3840	6	1	0	2	0	0	0	0	0	2	0.334448	0.680273		1.55723	25.0399
179	24.7671	156	64	34.1429	1640	1	1	0	2	0	0	0	0	0	3	0.416589	0.205736	1.99998	1.3919	26.2985
180	31.3589	168	68.5	40.4286	3230	2	1	1	2	0	0	0	1	0	3	0.293138	0.251819	2.63437	1.8534	24.2701
189	29.3233	165	57	40.4286	3190	1	1	0	2	0	0	0	0	1	3	0.090837	0.264716	2.56893	1.22794	20.9366
194	31.2521	165	66	40.5714	2940	1	1	0	2	0	0	1	0	1	3	0.38255	0.445142	2.25053	1.93029	24.2424
195	26.5315	164	68	39.8571	3580	1	1	0	0	0	0	0	0	1	1	0.159952	0.087647	6.42402	2.88672	25.2826
203	33.5452	168		37	2660	2	1	0	2	0	0	0	0	1	1	0.254871	0.277079	2.7427	2.08064
205	27.3589	165	63.5	39.4286	3340	2	1	0	2	0	1	0	0	0	3	0.185825	0.389758	4.71643	5.77101	23.3242
206	24.1041	162	63.5	40	2960	1	1	0	2	0	0	0	0	1	1	0.257988	0.467948	10.2031	3.27348	24.196
210	27.8219	160	69	38.4286	3330	5	2	0	2	0	0	0	0	0	3	0.30985	0.284173	1.22711	4.54104	26.9531
211	24.5096	170	71	40.2857	3300	1	1	0	2	0	0	1	1	1	2	0.19817	0.369217	1.91643	7.02344	24.5675
212	32.8027	159	67	38.5714	2990	1	1	0	2	0	0	0	0	0	3	0.328562	0.449515	13.0575	8.55287	26.5021
213	24.7562	120	45.5	35.5714	1890	2	1	0	2	0	0	0	0	1	2	0.416861	0.290385	4.74731	6.7555	31.5972
215	26.1808	155	72	40.8571	4140	2	1	1	1	0	0	0	0	0	2	0.372193	0.339299	1.23454	5.12152	29.9688
218	27.8657	165	61	40.7143	2980	1	1	0	2	0	0	0	1	0	2	0.203325	0.488424	1.76752	9.719	22.4059
219	28.7507	161	73.5	39.4286	3460	1	1	1	2	0	0	0	0	0	3	0.273682	0.492441	3.3211	7.982	28.3554
225	28.7397	160	66	37	2440	1	1	0	2	0	0	0	0	0	3	0.356968	0.116684	1	2.21369	25.7812
226	27.3342	168	68	39.2857	3010	1	1	0	2	0	0	0	0	1	3	0.270029	0.323096	4.99822	10.1471	24.093
229	36.8822	168	80	41.1429	3180	1	1	0	2	0	0	0	0	1	3	0.437102	0.322915	9.11805	4.15672	28.3447
230	35.5452	158	75	38.1429	3590	1	1	0	2	0	0	1	0	0	1	0.378342	0.325468	2.34544	8.33721	30.0433
231	27.7069	153	55	39.2857	3540	2	1	0	2	0	0	0	0	0	3	0.342294	0.466084	6.77423	3.80453	23.4952
232	27.2904	160	65	38.8571	3300	1	1	0	2	0	0	0	0	0	3	0.429829	0.357246	5.39951	153.379	25.3906
233	26.5425	158	64	39.1429	3070	1	1	0	2	0	0	1	0	0	3	0.313081	0.302	1.67706	7.25092	25.6369
234	24.5863	163	72	38.4286	3220	1	1	0	2	0	0	0	0	1	2	0.321663	0.408615	3.92705	9.34013	27.0993
239	26.1726	158	52.5	40.1429	3110	2	1	0	2	0	0	0	0	0	2	0.335179	0.399891	2.84952	40.0542	21.0303
240	34.4384	163	64	41.1429	3520	2	1	0	2	0	0	0	0	0	1	0.168378	0.321662	1.57495	10.7835	24.0882
241	28.9342	165	83.5	39.2857	4020	3	1	0	2	0	0	0	0	0	2	0.255239	0.556948	4.20807	7.29429	30.6703
246	29.2082	160	68	41	4080	1	1	1	2	0	0	1	0	0	3	0.250458	0.265556	2.03599	0.064632	26.5625
248	35.8959	163	72.5	35.2857	2240	2	1	0	2	0	0	0	0	2	3	0.2388	0.443845	5.61684	0.494038	27.2874
250	31.7233	168	74	37.2857	3340	2	1	1	2	1	0	0	1	1	3	0.25684	0.267033	2.92266	3.08893	26.2188
251	28.1918	163	78	38.8571	3410	2	1	0	2	0	0	0	0	1	3	0.33579	0.412036	2.35792	4.69839	29.3575
253	26.3096	161	66	40.5714	3530	1	1	0	2	0	0	0	1	2	3	0.285476	0.30984	2.73069	0.257782	25.462
254	34.3753	163	82	40.8571	3830	2	1	0	2	0	0	1	0	1	1	0.300274	0.335149	6.11942	3.17471	30.863
256	26.9425	158	72	38.2857	3510	1	1	0	2	0	0	0	1	2	2	0.533752	0.332595	0.999997	8.32277	28.8415
258	27.7206	162	76	34	1920	2	1	0	2	0	0	0	0	0	2	0.259378	0.699817	3.54312	3.03844	28.959
262	28.0082	160	50	35.8571	2940	1	1	1	1	0	0	0	1	1	1	0.19208	0.288058	1.15049	5.85269	19.5312
263	26.9342	162	81.5	41	3240	2	1	0	1	0	0	1	0	2	1	0.164584	0.338278	0.98082	5.8078	31.0547
267	28.3753	163	84	39.5714	3390	3	2	0	1	0	1	0	0	1	3	0.198962	0.416512	0.956607	23.924	31.6158
269	26.526	160	63	39.2857	3350	2	1	0	1	0	0	0	0	1	3	0.140083	0.368687	0.433214	8.32761	24.6094
270	33.8712	157	69	40.5714	3670	1	1	0	1	0	0	1	0	2	2	0.214099	0.197509	1.18805	5.88162	27.993
273	32.5507	160	70.2	39	3960	1	1	0	1	0	0	0	0	2	1	0.231424	0.389522	0.888005	7.09039	27.4219
275	33.2082	168	73.5	42.2857	3330	1	1	0	2	0	0	0	0	0	2	0.196907	0.39129	10.2206	11.2914	26.0417
278	27.3781	164	62.5	41	3220	2	1	0	1	0	0	0	0	1	3	0.158629	0.188795	0.876732	0.050075	23.2377
279	28.9096	165	78	39.4286	3650	2	1	0	2	0	1	1	0	1	2	0.25356	0.407461	0.981011	3.93627	28.6501
280	30.6329	160	66	39.4286	3490	3	2	0	2	0	0	0	0	2	3	0.342791	0.267835	1.00116	19.7974	25.7812
281	28.8027	160	68	39.7143	3010	1	1	0	2	0	1	0	1	1	2	0.200137	0.328212	0.882513	8.34575	26.5625
282	28.5205	156	71	38.8571	2890	1	1	0	2	0	0	0	0	2	3	0.178416	0.258054	0.974766	3.75242	29.1749
284	29.8904	165	70	40.5714	3600	2	1	0	2	0	0	1	1	0	3	0.242019	0.432191	0.999991	4.30959	25.7117
289	27.3589	160	66.5	38.4286	2800	1	1	0	0	0	1	0	0	2	1	0.156609	0.284906	1.03667	4.47186	25.9766
290	26.6767	165	66	40.5714	3130	1	1	0	2	0	0	0	0	3	2	0.18927	0.166247	0.818636	84.1332	24.2424
291	26.9726	168	74	40.7143	3280	1	1	0	1	0	0	0	0	2	1	0.184389	0.359222	0.948079	2.79439	26.2188
292	26.7069	168	68.5	39.1429				0	1	0	0	0	0	2	3	0.140354	0.231541	1.01183	2.65527	24.2701
293		160	84	41.2857	3530	2	1	0	1	0	0	0	0	2	3	0.231345	0.275494	0.91414	0.15832	32.8125
294	27.9315	166	82	39.2857	3630	1	1	0	0	1	0	0	0	2	3	0.302462	0.454905	0.635988	16.1196	29.7576
295	27.4575	160	68	40.8571	3960	1	1	1	1	0	0	0	0	0	3	0.415861	0.191659	1.04537	1.5919	26.5625
296	30.8493	165	68	41	3840	2	1	0	0	0	0	0	0	2	3	0.262994	0.481157	0.928037	12.0719	24.977
298	30.4712	162	62	39.4286	3180	3	1	0	2	0	0	1	0	3	1	0.262113	0.269621	1.57821	0.130453	23.6245
300		162	78.5	41.1429	3870	3	1	0	1	0	0	1	0	2	1	0.20054	0.336993	1.0338	2.3433	29.9116
303	27.7123	160	60.25	39.1429	3030	1	1	0	1	0	0	0	0	3	2	0.206288	0.285121	1.03254	1.60681	23.5352
304	32.8521	162	70	39.2857				0	2	0	0	1	0	2	1	0.353851	0.345113	0.95692	2.91279	26.6728
307	30.5589	160	71.5	40.4286	3760	3	1	0	2	0	0	0	0	3	2	0.13629	0.406646	0.874987	1.33077	27.9297
308		166	81	39.8571	3940	2	1	1	1	0	0	0	1	3	2	0.265721	0.369205	1.00291	2.28765	29.3947
309	28.7315	165	58	40.8571	3770	1	1	0	1	0	0	0	1	3	2	0.210705	0.234825	0.996808	1.18474	21.3039
310	30.1206	157	62.5	32	1190	7	2	1	2	0	1	0	0	0	2	0.207656	0.360174	2.83787	2.60894	25.356
311	31.2192	160	68	39.7143	3340	1	1	0	2	0	0	0	1	3	2	0.192331	0.345256	0.922052	1.31202	26.5625
312	32.6521	169	89	39.7143	3300	1	1	0	1	0	0	0	0	3	1	0.310401	0.156467	0.9245	2.64728	31.1614
313	33.3014	165	91	42	4100	3	1	0	1	0	0	1	1	3	2	0.228207	0.39264	0.900172	2.41941	33.4252
315	28.463	168	70	38	3160	1	1	0	1	0	0	0	1	3	2	0.303153	0.382872	0.987912	1.91739	24.8016
317	27.2931	159	54	39.4286	3150	1	1	0	1	0	0	0	1	2	2	0.262441	0.270421	0.822994	1.65562	21.3599
318	28.6466	169	67.5	38.2857	3080	2	1	0	1	1	0	0	1	1	2	0.252317	0.31214	0.880583	9.16442	23.6336
319	41.3452	162	56	39	2780	6	1	0	1	0	0	0	0	3	2	0.478858	0.380721	1.04197	1.28654	21.3382
320	28.6137	162	72.5	39.4286	3700	1	1	0	2	0	0	0	0	2	1	0.259946	0.314351	1.04628	1.96315	27.6254
323	37.137	158	70	28.1429	1210	3	2	0	2	1	0	1	0	0	1	0.364447	0.332541	1.03996	8.91122	28.0404
324	27.548	155	74	37.4286	3180	1	1	0	2	0	0	0	0	3	2	0.366429	0.406928	1.53714	2.3237	30.8013
326	33.0767	160	70	38.1429	3350	2	1	0	1	0	0	0	1	3	2	0.327748	0.421659	0.640178	2.48194	27.3438
329	27.0356	164	83	40.2857	3210	2	1	0	1	0	0	0	1	2	2	0.395123	0.387094	1.65409	1.6934	30.8596
330	23.5205	164	70.5	42	2160	3	1	0	1	0	1	0	0	2	1	0.505267	0.462701	1.68392	9.40263	26.2121
331	27.1918	165	74	40.2857	4060	1	1	0	1	0	0	0	1	3	1	0.322694	0.243805	1.43055	2.93335	27.1809
332	30	163	68	42		2	1	0	1	0	0	0	1	3	3	0.320109	0.356028	1.21401	2.30785	25.5937
333	32.3205	162	68	39.7143	3560	3	2	0	1	0	0	0	1	2	3	0.311258	0.439138	1.02657	4.54782	25.9107
335	26.6575	167	72	39.7143	3510	2	2	0	1	0	0	0	1	0	2	0.336147	0.341465	2.27117	5.90007	25.8166
337	31.2493	162	77	42	3330	2	1	0	1	0	0	0	0	0	3	0.284918	0.369139	1.16823	4.16253	29.34
338	29.7918	166	62	38.8571	3560	2	1	0	1	0	0	0	1	0	2	0.327402	0.549612	1.26337	7.89749	22.4996
340	27.6082	167	75	41	3720	2	1	0	2	0	0	0	0	0	3	0.295586	0.332282	2.54155	6.82175	26.8923
341	27.5616	158	63	40.5714	3490	2	1	0	1	0	0	0	0	1	3	0.30846	0.321533	3.57098	6.07771	25.2363
342	27.3671	170	72	40.2857	3610	1	1	0	2	0	0	0	0	0	2	0.292777	0.379778		3.58202	24.9135
343	24.5671	173	71	39.7143	2770	2	1	0	1	0	0	0	0	0	2	0.13292	0.311622	0.911157	2.49607	23.7228
344	28.9781	154	60	39.8571	2800	1	1	0	2	0	0	0	1	0	2	0.268755	0.338727	3.22024	2.84697	25.2994
345	34.7507	161	79	39.5714	3250	2	1	0	2	0	0	0	1	0	3	0.351731	0.40164	3.72704	6.00983	30.4772
346	30.8192	158	62	40.2857	3570	1	1	0	2	0	0	1	0	0	2	0.232762	0.40546	1.30967	1.38891	24.8358
347	27.6411	160	63	38.8571	3430	2	2	0	2	0	0	0	0	0	1	0.331878	0.351535	0.166907	7.4429	24.6094
348	35.6164	163	68	38.7143	3620	3	2	0	2	0	0	0	0	1	3	0.375418	0.458328	0.45565	8.21683	25.5937
349	27.1671	155	58.5	41.1429	3560	1	1	0	2	0	0	0	0	1	1	0.318321	0.450122	0.98255	12.4363	24.3496
350	26.9315	160	67	41.4286	3800	3	1	0	2	0	0	0	0	0	2	0.18137	0.415444	0.965509	1.35958	26.1719
352	33.2384	163	73.5	36.2857	3510	3	2	1	2	0	0	0	0	0	2	0.208945	0.498132	0.863544	17.9067	27.6638
353	24.0767	165	75	39.5714	3450	1	1	0	2	0	0	0	0	0	3	0.246874	0.369025	0.891326	7.17989	27.5482
355	26.8849	160	67	39.4286	3990	1	1	0	2	0	0	1	0	0	3	0.269044	0.481444	0.201752	7.35867	26.1719
356	26.6384	155	75	37.5714	3230	1	1	0	2	0	0	0	1	0	2	0.249007	0.462318	0.921985	10.6006	31.2175
358	29.8959	167	77	40.4286	3710	1	1	0	2	0	0	0	0	1	3	0.202948	0.472185	1.1519	3.12227	27.6094
359	27.3452	161	64	41.2857	3330	2	1	0	2	0	0	0	0	1	2	0.28973	0.488264	1.35638	4.15869	24.6904
361	28.4932	162	67	40.5714	3100	1	1	0	0	0	0	0	0	1	3	0.220624	0.289758	0.874433	9.43116	25.5296
362	26.1836	160	75	36	2570	2	1	0	2	0	0	0	0	1	3	0.262176	0.457705	0.883922	4.96939	29.2969
363	26.6027	157	78	38.2857	3270	1	1	0	2	0	0	1	0	0	2	0.294109	0.254281	0.943853	3.18514	31.6443
364	30.5014	162	70	38.8571	3670	1	1	0	2	1	0	0	0	1	2	0.384276	0.364751	1.19725	3.68165	26.6728
365	33.9808	168	88	39.1429	3270	1	1	0	2	1	0	1	0	1	3	0.293085	0.289107	1.06949	4.69794	31.1791
367	26.0137	160	60	39.5714	2950	1	1	0	0	0	0	0	0	0	3	0.327399	0.390418	0.991624	5.59229	23.4375
368	38.7315	160	78.5	39.4286	3400	7	2	0	2	0	0	0	0	0	3	0.230174	0.50006	0.901425	3.12999	30.6641
369	27.8466	173	91	40.4286	3710	1	1	0	2	0	0	1	0	1	2	0.375092	0.23717	0.900415	2.28013	30.4053
371	27.789	160	59	38.8571	3100	2	1	0	2	0	0	0	0	3	2	0.525328	0.283649	0.62978	2.90518	23.0469
372	24.9096	160	72	40	3130	1	1	0	2	0	0	0	0	1	2	0.327577	0.413553	0.876067	10.8108	28.125
374	35.7233	155	70	40.5714	3400	1	1	0	0	0	0	1	0	0	3	0.236273	0.286434	0.772862	3.79805	29.1363
375	29.1836	165	63	40	3180	2	1	0	0	0	0	0	1	2	3	0.218022	0.316124	0.98405	5.63506	23.1405
376	33.1151	160	62.5	41.1429	4260	3	2	0	2	0	0	1	0	0	2	0.364058	0.248578	0.539963	37.4677	24.4141
377	30.7945	158	64.5	39.2857	3610	3	2	0	0	0	0	0	0	0	2	0.320909	0.316698	1.09653	4.13543	25.8372
378	24.9808	169	84	40.5714	4170	1	1	0	2	0	0	1	1	1	2	0.53673	0.403173	0.783709	6.15498	29.4107
379	35.4877	162	75	38	2450	1	1	0	2	0	0	1	0	0	2	0.229138	0.294607	1.43179	8.42066	28.578
380	27.9753	158	57	40.5714	3020	1	1	0	2	0	0	0	1	1	2	0.230467	0.43628	3.12975	4.103	22.8329
381	31.9973	165	67.5	39.8571	2980	1	1	0	0	1	0	0	0	0	3	0.258113	0.404015	1.31394	2.35624	24.7934
385	29.9123	158	63	39.2857	3630	1	1	0	1	0	0	0	0	1	2	0.448566	0.378529	13.2653	2.27483	25.2363
386	28.7562	160	69	39.7143	3170	2	1	0	2	0	0	0	0	2	3	0.184854	0.252053	3.72428	6.99105	26.9531
387	30.5178	158	57.5	38.8571	3800	1	1	0	1	0	0	1	0	0	2	0.305563	0.45724	2.86049	3.54738	23.0332
388	28.7808	159	70	35.7143	2400	1	1	0	1	0	0	0	0	0	3	0.295807	0.487858	2.54322	7.41587	27.6888
389	28.8685	160	73	39.4286	3480	1	1	0	2	0	0	0	0	1	3	0.334994	0.385585	4.07908	4.08721	28.5156
392	28.5616	160	63.5	39.7143	3270	1	1	0	2	0	0	0	0	0	2	0.385245	0.326707	6.30868	6.98851	24.8047
393	29.0027	158	70	37.8571	2260	2	1	0	2	0	0	0	0	0	3	0.230469	0.356924	1.59174	6.73647	28.0404
394	27.0521	163	74	40	3020	1	1	0	0	0	0	0	1	1	2	0.258359	0.324817	5.53191	3.2566	27.852
395	32.2301	160	63	39.5714	3470	1	1	0	2	0	0	0	0	0	3	0.312756	0.356186	3.59074	5.8996	24.6094
396	28.0192	164	63.5	39.7143	2970	1	1	0	2	0	0	0	0	1	2	0.319665	0.458433	4.27591	5.33882	23.6095
397	24.0274	162	67.5	39.7143	3490	1	1	0	2	0	0	0	0	0	2	0.362325	0.420327	2.62864	3.07872	25.7202
398	33.452	155	55.5	39.5714	3380	2	2	0	2	0	0	0	1	1	3	0.207303	0.324377	4.87114	7.82419	23.1009
399	29.4027	165	70	39.7143	3090	1	1	0	2	0	0	0	0	0	2	0.274929	0.376626	4.10495	5.48004	25.7117
400	28.1452	158	67	37.5714	3230	1	1	0	2	0	0	0	0	3	2	0.570346	0.355209	19.016	5.71719	26.8386
401	26.0082	165	72	38.5714	3500	1	1	0	2	0	0	0	0	0	3	0.368287	0.384052	2.04202	8.87976	26.4463
408	26.1507	165	71.5	39.7143	2730	1	1	0	2	0	0	0	1	0	3	0.308078	0.474577	1.74434	895.406	26.2626
411	30.9973	158	76	41	3780	3	2	0	1	0	0	0	0	1	2	0.35524	0.239169	2.57104	579.539	30.4438
413	24.526	164	87	41.1429	4160	1	1	0	1	0	0	1	0	1	2	0.319574	0.494695	2.89437		32.3468
415	28.8685	155	49.5	41.2857	3150	1	1	0	2	0	0	0	0	1	3	0.411184	0.318128	6.29923	279.818	20.6035
417	26.1562	165	78	41	3920	2	1	0	1	0	0	0	0	1	2	0.238511	0.325245	2.34422	101.052	28.6501
418	27.274	163	71	39.7143	3270	1	1	0	2	0	0	0	0	0	2	0.251238	0.524124	1.61253	266.834	26.7229
419	34.3233	163	63	40.4286	3140	1	1	0	1	0	0	0	0	1	2	0.219217	0.425667	2.90992	593.813	23.7118
420	29.537	170	71	40.2857	3500	1	1	0	1	0	0	0	0	0	3	0.329559	0.322571	3.30081	748.551	24.5675
421	27.8055	160	77	40.4286	2850	1	1	0	2	0	1	0	0	1	2	0.353065	0.150441	2.79034	636.035	30.0781
423	24.074	164	80	40.2857	4250	2	1	0	1	0	0	1	0	1	2	0.335538	0.406209	3.70121	1017.91	29.7442
424	26.9096	162	60.5	39.7143	2820	1	1	0	1	0	0	0	0	0	2	0.26233	0.374379	2.99634		23.0529
425	34.5863	155	68	41	3370	1	1	0	1	0	0	0	0	0	3	0.250008	0.399646	1.27939	176.221	28.3039
426	24.7973	160	65	38.2857	3150	1	1	0	1	0	0	0	0	1	2	0.351927	0.481117	3.7679	334.363	25.3906
428	26.8657	160	66.5	39.7143	2990	1	1	0	1	0	0	0	1	1	3	0.266162	0.451563	5.08864	1268.69	25.9766
429	24.7069	160	61	41	3170	1	1	0	1	0	0	0	0	1	2	0.235275	0.330383	2.49261	193.404	23.8281
431	29.0466	158	64.5	40.4286	3580	1	1	0	1	0	0	1	0	0	1	0.232482	0.377948	2.18287	425.161	25.8372
433	32.8603	160	60	36.4286	2630	2	2	0	1	0	0	0	0	0	2	0.301193	0.607621	4.58055	230.485	23.4375
434	27.0164	163	72	38.5714	3450	1	1	0	1	0	0	0	0	1	2	0.250795	0.284301	4.75434	1880.61	27.0993
435	33.2219	169	70	40.4286	3130	1	1	0	2	0	0	0	0	1	3	0.274465	0.526555	6.10465	1616.32	24.5089
436	24.0356	165	59.5	40.2857	3290	2	1	0	1	0	0	0	0	2	2	0.442174	0.330899	6.08843	858.786	21.8549
437	33.7342	160	74.5	40.8571	3830	1	1	0	1	0	0	0	0	2	3	0.466338	0.67377	3.66816		29.1016
438	27.0822	168	76	41.1429	4100	1	1	0	2	0	0	1	0	1	3	0.241125	0.355848	2.81184	82.4528	26.9274
439	35.0658	170	78.5	39.1429	4610	4	2	0	1	0	0	0	0	1	2	0.230416	0.26608	4.74731	20.0172	27.1626
440	32.3562	162	62.5	40.1429	2820	2	1	0	1	0	0	0	0	1	2	0.43117	0.356073	2.11807	675.415	23.815
441	26.674	165	75	38.8571	3190	1	1	0	1	0	0	0	0	1	3	0.365879	0.513275	6.02647	647.163	27.5482
442	34.1151	162	76	37.5714	2630	1	1	1	1	0	1	0	0	0	3	0.410714	0.559767	2.71396	243.862	28.959
443	30.6274	166	90	36.8571	2830	1	1	1	1	1	1	0	0	1	3	0.236134	0.449544	1.91768	824.715	32.6608
444	24.8137	165	65	40.5714	2910	1	1	0	2	0	0	0	0	0	2	0.266987	0.315122	1.68806	397.027	23.8751
445	31.9123	158	73	39.1429	3550	2	2	0	1	0	0	0	0	2	2	0.330474	0.411462	1.76558	1232.15	29.2421
446	27.8849	158	67	37.4286	3780	4	1	1	1	0	0	0	0	2	2	0.454364	0.285332	2.66078	1844.81	26.8386
447	32.5069	160	76	39.8571	3460	4	1	0	1	0	0	1	0	1	3	0.262843	0.307436	1.15405		29.6875
448	27.2055	168	79	39.5714	3980	2	1	0	1	0	0	0	0	0	2	0.370119	0.379802	1.7669	1621.47	27.9904
449	27.8411	155	65	41	3060	1	1	0	2	0	0	0	0	0	2	0.319874	0.33384	1.67813	1394.52	27.0551
451	28.8466	158	67	40.4286	3640	1	1	0	1	0	0	1	0	1	2	0.244708	0.42367	2.25919	65.3326	26.8386
452	26.6877	169	78	35.1429	3030	1	1	1	1	0	0	0	0	0	3	0.246347	0.471554	1.39508	1555.97	27.31
453	27.8247	160	68.5	36.4286	2670	1	1	1	1	0	0	0	0	0	3	0.398264	0.379147	5.17958	761.162	26.7578
455	33.6603	150	61.5	37.7143	3020	1	1	0	2	0	0	0	0	0	3	0.299183	0.353959	0.891849	591.63	27.3333
456	29.1507	165	72	39.2857	3450	1	1	0	2	1	0	0	0	0	2	0.244977	0.453407	3.01455	219.123	26.4463
457	28.3069	164	77	40.4286	3850	1	1	0	2	0	0	0	0	0	1	0.408201	0.358558	1.05378	1591.21	28.6288
461	27.9342	159	61.1	40.1429	3430	1	1	0	2	0	0	0	1	0	1	0.23138	0.339636	1.51146		24.1684
465	30.4603	161	73.5	38.8571	3450	1	1	0	2	0	0	0	0	0	3	0.176548	0.387813	1.86451	1330.27	28.3554
467	26.9781	160	70	38.5714	3340	1	1	0	1	0	0	0	1	0	3	0.283261	0.483597	0.964	520.74	27.3438
469	27.3945	174	77	38.5714	3600	2	1	0	2	0	0	0	0	0	1	0.264656	0.4156	0.593851	278.241	25.4327
470	28.7808	166	65	40	3510	1	1	0	2	0	0	0	0	0	3	0.295164	0.299672	1.77203	485.896	23.5883
473	26.7808	162	64	37.8571	3130	2	2	1	2	0	0	0	0	0	3	0.394618	0.305134	1.41867	1277.58	24.3865
474	27.4055	170	93	39.8571	3850	2	1	0	2	0	0	0	0	1	1	0.432321	0.483915	0.067035		32.1799
476	31.8877	164	73.5	40	3570	2	1	0	2	0	0	1	0	2	2	0.540753	0.340026	2.86129	1579.04	27.3275
477	27.2493	158	75	38.7143	3930	1	1	0	2	0	1	1	0	2	1	0.512494	0.445932	1.66068	1031.84	30.0433
478	27.9397	167	80	37.8571	3440	1	1	0	2	1	0	1	1	3	1	0.491242	0.263776	2.00535	1063.7	28.6851
482	29.3781	160	65	40.2857	3220	1	1	0	2	0	0	0	0	0	2	0.147052	0.273802	2.89235	1971.85	25.3906
484	32.0712	157	66	38.8571	3490	3	2	1	2	1	0	0	0	0	2	0.349389	0.282562	1.16475	1215.5	26.7759
485	40.2521	165	75	39	3700	4	2	0	2	0	0	0	0	0	3	0.343427	0.424666	1.31925	1806.41	27.5482
486	33.7342	161	52.5	30	1520	2	2	0	1	0	0	0	0	0	3	0.299414	0.523336	2.65384	368.247	20.2539
487	26.9836	160	69	39	3640	2	1	0	2	0	0	0	0	2	2	0.486758	0.361645	4.76479	1232.44	26.9531
488	24.2521	160	68	39	2540	1	1	0	2	1	0	0	0	2	1	0.486692	0.282735	3.81795		26.5625
489	26.2192	174	75.5	41	3340	1	1	0	2	1	0	0	0	2	3	0.489174	0.49532	0.999996	112.784	24.9372
507	29.7836	155	62	40	3440	2	1	0	2	1	0	0	0	0	2	0.228108	0.426201	0.522959	3.56788	25.8064
508	26.1479	164	77	40.5714	3670	1	1	0	2	0	0	0	0	0	2	0.330515	0.374059	8.53271	4.61148	28.6288
509	29.0274	155	60	40.5714	3340	2	1	0	2	0	0	0	0	0	3	0.534492	0.264799	3.9881	5.52838	24.974
514	33.8986	162	72.5	39.1429	3380	2	2	1	2	0	0	0	0	2	2	0.459559	0.402673	3.04572	8.19285	27.6254
515	26.5068	165	74.5	40.5714	4030	1	1	1	2	0	1	0	0	2	2	0.485648	0.305441	0.995136	2.61146	27.3646
520	36.0493	164	67	41.2857	4410	4	2	0	2	0	0	1	0	2	3	0.508416	0.465544	1.22787	5.17056	24.9108
521	27.6219	162	57.5	38.1429	2440	2	1	0	2	0	0	0	0	2	1	0.691412	0.399344	7.48456	1.93597	21.9098
523	28.3973		75	40.7143	3140	2	2	0	2	0	0	0	0	1	3	0.66081	0.307374	2.11726	4.71659
527	26.2794	161	54	40	2560	1	1	1	2	0	0	0	0	0	3	0.374814	0.429931	1.52596	5.46731	20.8325
530	32.5069	155	57	40.5714	3760	1	1	1	2	0	0	0	0	0	2	0.303169	0.422046	2.2031	5.96204	23.7253
531	27.9288	155	71	39.7143	3180	1	1	0	2	0	0	1	0	1	3	0.360024	0.330953	5.52338	3.01952	29.5525
532	30.4466	163	87.5	41.2857	4330	3	2	0	1	0	0	0	0	0	2	0.341268	0.375135	1.12209	1.78576	32.9331
542	33.3726	165	94	37.4286	3240	3	2	0	2	1	0	1	1	0	2	0.335488	0.468371	2.4969	3.02032	34.5271
543	28.5589	167	91	40.2857	4040	3	1	0	2	0	0	0	0	1	3	0.352542	0.395513	8.13104	4.04036	32.6293
544	29.4795	167	79	39.1429	3510	1	1	0	0	0	0	0	1	0	2	0.671338	0.434851	2.3801	3.95654	28.3266
545	28.0082	162	76.5	38.2857	3930	4	1	1	1	0	0	0	1	0	2	0.347498	0.273272	1.00026	6.78819	29.1495
546	24.5973	160	75	40.4286		1	1	0	2	0	0	0	3	0	1	0.435837	0.537843	5.19573	5.64799	29.2969
551	27.4466	160	67	36.5714	2600	2	1	0	2	0	0	0	1	1	2	0.498872	0.440753	0.04029	8.3224	26.1719
553	36.1068	163	72	41.1429	3920	2	2	0	2	0	0	1	0	1	3	0.318556	0.327225	9.46237	4.87626	27.0993
554	27.6603	162	64	40.4286	3760	2	1	0	2	1	0	0	2	1	3	0.507984	0.333279	2.30324	2.01247	24.3865
555	26.6822	165	67	40.1429	3420	1	1	0	0	0	0	1	1	1	2	0.534406	0.436387	10.4162	4.19756	24.6097
556	29.5068	158	64	40		1	1	0	2	1	0	0	1	0	3	0.361243	0.393634	4.96764	4.17225	25.6369
557	34.4055	159	45.5	22	410	3	2	0	2	0	0	0	1	0	3	0.314562	0.382951	0.751491	28.7532	17.9977
558	31.4301	160	76	39.2857	3610	2	1	0	1	0	0	0	1	1	3	0.206034	0.287165	2.32359	7.84946	29.6875
560	29.189	168	61	39.8571	3300	1	1	0	2	0	0	0	1	0	3	0.403688	0.490844	1.85076	3.27106	21.6128
562	32.3096	161	90	30.4286	1670	4	1	0	0	0	0	0	3	2	1	0.605541	0.414342	1.25053	11.1861	34.7209
566	36.7315	166	78	37	2840	2	2	0	1	0	0	1	0	1	1	0.387169	0.451353	3.10862	21.7892	28.306
569	33.6164	165	77	39.8571	4130	2	1	0	2	0	0	1	1	1	2	0.648598	0.323607	9.49972	3.711	28.2828
571	28.9863	163	76	37.2857	3330	3	2	0	1	0	0	0	3	0	1	0.154583	0.38108	2.18085	2.81248	28.6048
576	26.3479	162	67.5	37.8571	4070	1	1	1	2	0	0	0	0	0	2	0.298352	0.630917	1.42861	14.4914	25.7202
577	33.4466	162	75	41.1429	3300	1	1	0	1	0	0	1	1	1	2	0.461032	0.651608	1.20054	7.39272	28.578
578	26.4986	168	73	39	3490	2	1	0	2	0	0	0	1	0	2	0.310764	0.55146	5.18286	13.4482	25.8645
579	27.0384	160	70	39.4286	3580	2	1	0	2	0	0	0	0	3	2	0.542737	0.441112	0.584758	5.88751	27.3438
593	33.137	160	67	39.7143	3560	2	2	0	2	0	0	0	0	0	2	0.338178	0.287422	1.17651	3.09267	26.1719
596	29.2466	158	68	40.2857	3520	2	1	0	2	0	0	0	0	2	3	0.484642	0.589173	0.943908	6.53924	27.2392
597	32.411	159	82	40.4286	3300	3	2	1	2	0	0	0	2	2	2	0.456636	0.391342	5.5681	7.97306	32.4354
598	37.3562	163	68	39.5714	3200	1	1	0	2	1	0	0	0	0	1	0.404545	0.423186	2.23359	3.23112	25.5937
599	38.3315	158	76.5	39.1429	3030	3	2	0	0	0	1	1	2	0	1	0.662317	0.401791	1.14565	7.67943	30.6441
600	27.4192	170	93	40.5714	3340	2	1	0	2	0	0	0	0	0	2	0.369071	0.244195	2.0149	1.17219	32.1799
601	29.6931	158	66.5	39.5714	3940	3	2	0	2	0	0	1	1	0	2	0.28816	0.228263	2.85851	3.05658	26.6384
602	26.4301	162	67	40.2857	3210	1	1	0	2	0	0	0	0	2	3	0.475385	0.242931	2.21056	2.84793	25.5296
603	36.411	163	71	39.8571	3110	2	2	0	2	0	0	0	0	1	3	0.483207	0.242408	2.22982	5.69781	26.7229
604	36.7644	150	72	38.4286	4140	3	2	0	1	0	0	0	1	0	1	0.569954	0.245795	5.11945	3.96817	32
607	28.3562	160	77.5	39	3440	1	1	0	2	0	0	0	1	1	2	0.438831	0.309766	2.09403	4.62194	30.2734
610	31.4603	168	76	39	4090	3	2	0	2	0	0	0	1	0	2	0.506239	0.326125	1.54287	3.17229	26.9274
611	30.7151	167	68.5	40.5714	3800	1	1	0	2	0	0	1	0	1	3	0.23612	0.303396	1.95902	3.73874	24.5617
613	29.0164	162	66.7	40.7143	3250	2	1	0	2	0	0	0	0	0	2	0.205922	0.476162	1.38109	3.94986	25.4153
614	28.6301	168	69.5	39.8571	3500	3	1	0	2	0	0	0	1	0	2	0.395365	0.317295	2.46952	13.9632	24.6244
616	32.189	168	88	41.2857	4020	2	1	0	2	0	0	0	1	3	2	0.482425	0.454491	0.999992	26.2081	31.1791
618	27.9918	165	77	40.2857	3415	1	1	1	2	0	1	0	0	0	3	0.267299	0.265381	0.724011	3.60043	28.2828
619	24.4219	163	83	40.8571	3540	1	1	1	2	0	0	0	0	0	2	0.253575	0.321757	0.904746	8.69156	31.2394
620	31.337	160	72.5	39.5714	3550	2	2	0	2	0	0	0	2	1	3	0.383505	0.291393	2.1602	3.20022	28.3203
622	28.3699	158	70	37.6	2965	1	1	1	2	0	0	0	1	0	2	0.410945	0.332219	1.53487	3.93747	28.0404
624	29.8575	158	59	41.2857	3465	2	1	1	2	0	0	0	0	0	3	0.261903	0.350094	3.58197	12.4638	23.634
625	26.3342	160	62	36.8571	3050	1	1	0	2	0	0	0	1	0	3	0.353595	0.137228	4.94676	22.1567	24.2188
627	33.8712	164	77	39.5714	3060	1	1	0	2	0	0	0	1	1	3	0.191056	0.425681	1.21002	2.80042	28.6288
628	30.4384	168	80.5	41.2857	3500	1	1	0	2	0	1	1	0	0	3	0.399316	0.504574	3.68908	11.7708	28.5218
629	33.937	161	67	37.8571	2710	2	2	0	0	0	0	0	0	0	2	0.237181	0.350639	5.01045	6.38276	25.8478
631	26.7233	164	85	38	3140	1	1	0	2	0	0	0	0	0	3	0.428686	0.446218	9.39459	9.43857	31.6032
633	34.6657	150	78	40.7143	3230	2	2	0	1	0	0	0	3	0	1	0.550974	0.285016	10.8328	6.97004	34.6667
634	27.5151	155	65	38.8571	3330	2	2	0	2	0	0	0	0	0	3	0.394054	0.313396	0.907245	4.97779	27.0551
636	33.548	160	54.5	40	3260	2	1	0	2	0	0	0	0	2	2	0.450804	0.419191	2.12029	8.68146	21.2891
637	34.8932	160	57.5	38.8571	2530	1	1	0	2	0	0	0	0	1	2	0.435459	0.510941	7.29269	14.1117	22.4609
638	30.2849	160	86	38.7143	3450	1	1	0	2	0	0	1	1	0	1	0.283835	0.203431	1.57757	2.53433	33.5938
639	29.4247	163	80	40.4286	3530	1	1	0	2	0	0	0	0	0	2	0.293857	0.323164	1.86739	5.48168	30.1103
640	24.4466	156	67	39.1429	2880	1	1	0	2	0	0	0	0	1	3	0.256791	0.386191	1.73026	5.94787	27.5312
641	26.1479	157	61	38.5714	3240	1	1	0	2	0	0	0	1	1	2	0.254664	0.335192	1.30237	5.21724	24.7474
643	32.474	158	70	37.7143	3550	1	1	0	2	1	1	0	1	1	2	0.447543	0.487675	7.57454	7.04373	28.0404
644	24.2082	160	76.5	39	4420	1	1	0	2	0	0	1	0	1	2	0.257588	0.381832	1.26789	7.73523	29.8828
648	35.011	165	78.5	41	3190	1	1	0	2	1	0	0	0	0	3	0.316764	0.300702	0.703908	6.38183	28.8338
649	27.1452	160	71.5	38.4286	3310	1	1	0	2	0	0	0	1	0	3	0.382295	0.344808	2.52058	2.25442	27.9297
650	34.6164	160	67	37.7143	3020	3	1	0	2	0	0	0	0	0	2	0.284912	0.257147	3.83246	6.79672	26.1719
651	27.8164	165	72	39.7143	3850	1	1	0	2	0	0	0	0	0	3	0.16819	0.168285	0.616645	8.96777	26.4463
652	37.0822	155	64	38.8571	2640	4	2	0	2	0	0	0	1	0	2	0.288269	0.301392	1.00789	5.59726	26.6389
653	30.0247	156	70.5	41	3370	3	2	0	1	0	0	0	1	1	1	0.361164	0.140533	2.65118	3.86856	28.9694
654	26.5315	163	57.5	31.5714	1600	1	1	1	2	0	0	0	0	1	1	0.286848	0.42011	2.81805	32.7195	21.6418
656	26.263	163	82.5	41.2857	4390	4	1	0	2	0	0	0	1	0	2	0.209334	0.288756	0.488312	4.81453	31.0512
658	41.9699	158	73	23	780	3	2	0	0	0	0	0	2	0	1	0.432248	0.269236	5.57145	34.7756	29.2421
659	27.1753	158	69	38.4286	3470	1	1	0	2	0	0	0	0	0	3	0.384504	0.481276	2.23888	17.1357	27.6398
660	34.1452	164	68	39.8571	3560	3	1	0	2	1	0	1	0	1	3	0.405673	0.418116	3.37239	6.09063	25.2826
661	26.6794	167	73	40.5714	4590	1	1	0	2	0	0	0	0	0	2	0.383554	0.318861	4.21843	2.43752	26.1752
662	26.6274	162	64	40.8571	3590	1	1	0	2	0	0	0	0	0	2	0.295207	0.360648	1.77395	12.5469	24.3865
663	29.989	158	72	38.5714	3600	1	1	0	2	0	0	0	1	1	1	0.4196	0.294995	1.64644	1.87683	28.8415
665	32.1589	150	60	39.7143	2750	1	1	0	2	0	1	0	0	0	3	0.270932	0.347301	3.02428	6.30543	26.6667
669	33.589	163	75	39	3180	1	1	0	2	0	0	0	2	1	3	0.32621	0.342342	6.62202	8.65978	28.2284
670	24.9452	156	61.5	41.4286	3450	1	1	0	2	0	0	1	0	0	1	0.293447	0.390647	2.35036	2.56346	25.2712
671	26.0931	160	69.5	41	2880	1	1	0	2	0	1	0	0	0	2	0.374115	0.184521	2.45849	2.83901	27.1484
672	30.0877	168	61	40.1429	3780	1	1	0	2	0	0	0	0	0	3	0.364372	0.246516	1.98844	5.40087	21.6128
673	31.4822	162	67.5	39.7143	3410	2	2	0	2	0	0	0	0	1	3	0.387146	0.272378	1.95514	80.4458	25.7202
674	30.1726	158	83	40.4286	3050	2	1	0	2	0	0	0	0	2	3	0.509304	0.295186	1.6772	3.96146	33.2479
675	28.2603	153	67	35.8571	2505	2	1	1	2	1	0	0	0	0	1	0.293474	0.403952	3.83765	5.67253	28.6215
676	32.7589	162	85	39.5714	3260	1	1	0	2	0	0	0	0	0	1	0.362282	0.432833	9.24236	5.44306	32.3884
677	24.0712	162	71.5	40.5714	3440	1	1	0	2	0	1	0	0	0	1	0.432745	0.344817	1.61213	5.14303	27.2443
678	31.8384	160	65.5	40.8571	2820	1	1	0	2	0	0	0	0	0	3	0.260936	0.303638	2.91936	3.31026	25.5859
679	27.2384	163	74.5	38.8571	3190	2	1	0	2	0	0	0	0	1	2	0.285045	0.358491	1.3872	6.20152	28.0402
681	32.5534	160	78	41.1429	3800	4	2	1	2	0	0	0	1	0	3	0.298902	0.419199	1.87186	9.98154	30.4688
682	30.6493	158	67	41.2857	3315	2	2	1	2	0	0	0	0	0	2	0.327279	0.318464	3.16584	3.51157	26.8386
683	26.0192	158	67	41.8571	4000	2	1	0	2	0	0	0	1	0	1	0.443942	0.36875	3.53956	8.78888	26.8386
684	28.4767	165	68	38.4286	3250	1	1	0	2	0	0	0	0	0	3	0.403267	0.382986	2.72086	8.05749	24.977
685	35.6877	160	63.5	39	3630	2	1	0	2	0	0	0	2	0	2	0.376548	0.358433	6.20939	10.8622	24.8047
690	30.6164	164	67.5	41	3380	1	1	0	1	0	0	0	0	0	3	0.357865	0.377709	2.8122	7.48001	25.0967
692	24.1315	170	90	40.4286	4070	1	1	0	2	0	0	1	0	1	2	0.302675	0.323231	1.87599	11.7037	31.1419
695	32.674	162	70	39.1429	2780	3	1	0	2	0	0	0	0	0	3	0.330669	0.396197	3.25345	6.37045	26.6728
696	28.8822	160	65	41	3600	1	1	0	2	0	0	0	0	0	3	0.202831	0.330163	4.63542	7.41358	25.3906
698	34.3397	155	71	41	4260	2	1	1	2	0	0	1	0	1	2	0.309772	0.380966	8.91979	8.98061	29.5525
699	27.0795	158	90	29	1030	1	1	1	1	0	1	0	0	0	3	0.314731	0.546874	4.88803	2.4742	36.0519
703	28.4356	160	87	40.1429	3480	1	1	1	2	0	1	0	1	0	2	0.189765	0.499048	13.7635	0.731594	33.9844
704	28.7945	163	86.5	36	2260	1	1	1	2	0	1	0	1	0	1	0.2558	0.461068	3.81749	0.267773	32.5567
705	27.4603	158	66	41.2857	3390	1	1	1	2	0	0	0	0	0	1	0.185977	0.435897	0.612827	1.4307	26.4381
706	26.4356	162	72	38.7143	3610	2	1	0	2	0	0	0	0	0	1	0.244062	0.418741	1.03918	0.066949	27.4348
707	34.4137	165	74	40	4130	2	1	1	0	0	0	1	0	0	2	0.236227	0.569854	0.727278	0.271185	27.1809
708	34.0219	150	57	40.2857	3120	3	1	0	2	0	0	0	0	0	3	0.166712	0.446505	1.18764	0.318399	25.3333
711	26.5671	156	57	34.8571	2370	2	1	0	2	0	0	0	0	0	3	0.234854	0.565581	2.93286	4.70115	23.4221
801	28	170	90	38.4286	3120	1	1	0	2	0	1	1	0	2	3	0.280426	1.09858	3.03841	2.17727	31.1419
802	35	151	63	29.5714	1000	4	1	1	2	1	1	0	0	3	1	0.763645	1.45732	4.66864	3.38384	27.6304
803	27	174	119	36.4286	2500	2	2	1	2	0	1	1	0	0	1	0.187675	1.7018	5.59494	1.52857	39.3051
804	29	160	78	37	2650	1	1	1	2	1	1	1	1	0	3	0.282429	0.137378	6.79373	1.57693	30.4688
805	34	163	83	37.4286	4450	2	1	1	2	1	1	1	1	0	2	0.192474	1.31069	6.005	1.7602	31.2394
806	31	162	58	39.2857	3540	1	1	1	1	0	1	1	0	2	2	0.996016	0.307656	4.75592	0.909724	22.1003
807	32	164	85	31.5714	1300	3	2	1	2	0	1	1	2	3	1	0.277258	1.67525	4.05684	1.76076	31.6032
808	33	166	80	32.2857	1330	2	2	1	2	0	1	0	2	1	1	0.825219	1.81636	4.86784	4.8439	29.0318
809	26	167	94	36.7143	2820	1	1	1	1	0	1	0	2	1	2	0.501651	1.22398	5.04359	1.52871	33.705
810	24	160	60	33.4286	1880	1	1	1	0	0	1	0	3	2	2	0.412437	0.269813	4.73354	0.018698	23.4375
811	24	160	60	33.4286	1860	4	1	1	0	0	1	1	0	0	3		0.724783		1.41917	23.4375
812	38	160	79	32.5714	1565	2	1	1	2	0	1	0	0	0	1	0.075292	0.283997	5.94891	2.29164	30.8594
813	28	156	70	39	3930	2	2	0	2	1	1	0	0	0	1	0.485139	0.698639	5.64915	0.839484	28.764
814	36	159	69	39.2857	3120	2	1	0	2	0	1	0	0	1	2	0.45803	1.20877	2.41776	0.826624	27.2932
815	29	160	60	38.4286	3120	3	1	0	0	1	1	0	0	0	2	0.288052	1.11383	4.18527	0.667707	23.4375
817	30	160	74	39	3310	1	1	0	2	0	1	1	1	3	3	0.557433	0.117842	3.22227	13.1358	28.9062
818	31	168	83	37.5714	2980	3	2	1	2	0	1	1	2	1	1	0.905067	0.732956	2.59156	1.66141	29.4076
820	30	166	66.5	39.1429	3350	2	1	0	0	0	1	0	2	3	2	0.253695	0.600505	3.37912	0.788048	24.1327
821	33	163	75	39.1429	3690	1	1	1	1	0	1	1	3	1	2	0.364669	0.218671	3.44861	1.82052	28.2284
822	28	160	76	37.5714	3300	2	2	0	2	0	1	0	0	1	3	0.344726	1.50112	3.58068	1.27813	29.6875
823	38	159	70	39.4286	2990	3	1	1	2	0	1	1	0	2	1	0.951571	1.28059	2.9536	1.04772	27.6888
824	38	168	71.8	40.7143	3690	3	2	1	1	0	1	0	0	0	1	0.825374	1.65541	2.52932	0.976721	25.4393
825	27	166	64	37.2857	3300	1	1	0	0	0	1	0	0	1	2	0.730663	0.971078	4.50829	1.68627	23.2254
826	28	162	70	38.5714	2990	1	1	1	1	1	1	0	0	2	2	0.727836	0.292789	1.37984	0.731673	26.6728
827	31	158	72	39	3690	2	1	0	0	0	1	0	1	0	3	0.368246	0.605008	4.15636	1.29248	28.8415
828	37	170	95	37	3300	3	2	1	1	0	1	1	2	1	2	0.545906	1.20942	1.83685	1.41451	32.872
829	28	160	79.5	40.1429	2990	3	2	1	2	0	1	0	3	3	1	0.851867	1.30443	6.80449	1.02611	31.0547
830	35	170	75	38.5714	3250	1	1	1	2	1	1	1	0	2	1	0.796243	1.49691	1.50949	1.10583	25.9516
831	26	168	87.5	38.7143	3020	1	1	1	2	0	1	1	1	1	3	0.448225	1.47812	6.60615	8.8e-05	31.002
832	36	165	78	38.4286	3050	2	1	0	2	1	1	0	0	2	3	0.451401	0.311917	5.14864	0.62045	28.6501
833	36	156	60	38.4286	3250	3	1	1	2	1	1	0	0	0	2	0.294559	0.320937	3.84114	1.46451	24.6548
834	33	164	71.5	37	3050	3	1	1	1	1	1	1	2	1	2	0.592819	0.511889	14.0015	2.13867	26.5839
835	34	172	80	40.1429	3890	1	1	1	2	0	1	1	0	2	1	1.01006	0.392201	4.07777	1.03305	27.0417
836	32	164	79.5	35.7143	2370	1	1	1	2	1	1	0	0	1	3	0.429343	0.555064	3.50628	3.24826	29.5583
837	28	166	85	38	3350	2	1	1	0	0	1	0	2	1	2	0.418335	0.190201	4.00641	1.02856	30.8463
838	26	165	67	32.8571	1960	1	1	1	0	0	1	1	0	3	1	0.994318	1.42738	1.01631	2.55603	24.6097
839	24	165	61	41	3690	1	1	0	1	0	1	1	0	1	1	0.617664	0.264121	0.799175	0.025726	22.4059
840	25	158	58	37.2857	3300	2	1	1	0	0	1	0	0	2	2	0.901083	1.45186	4.08904	1.59783	23.2335
841	27	160	59.5	33.4286	2210	2	2	1	2	0	1	0	0	2	2	0.968832		3.71172		23.2422
842	35	156	75	33.4286	2280	4	1	0	2	1	1	1	0	2	3	0.650327	1.27926	0.818584	1.40321	30.8185
843	29	164	68	33.5714	1910	3	1	0	1	1	1	0	1	3	2	0.705821	1.33467	7.962	1.08819	25.2826
844	36	155	66	37.1429	3250	1	1	1	0	0	1	1	1	1	3	0.620017	0.340702	14.2039	0.730203	27.4714
846	33	160	75	33.2857	1860	5	2	1	2	0	1	0	2	3	2	1.15716	1.05591	1.21597	2.4375	29.2969
847	30	163	64	39.4286	3070	2	1	1	1	0	1	0	2	2	2	1.02637	0.4237	1.87713	0.764774	24.0882
848	23	159	60	39.8571	3070	4	2	1	1	0	1	1	3	3	2	0.791531	0.265439	13.9985	0.012394	23.7332
849	29	160	67	37.2857	2570	1	1	1	2	0	1	0	0	2	1	0.900613	0.409154	15.7656	2.23765	26.1719
850	30	157	0	36.5714	2790	3	1	1	2	0	1	0	0	3	1	0.936482	1.25596	5.96235	1.22728	0
851	25	160	71	33.2857	1640	2	1	0	0	0	1	0	0	2	1	0.267038	0.258288	5.23666	0.764216	27.7344
852	30	155	69	39	3500	3	1	1	1	0	1	1	0	1	2	0.364327	0.326854	5.32617	0.272456	28.7201
853	31	168	85.5	35.7143	3040	2	2	1	2	0	1	1	0	3	2	0.215709	1.43127	4.49648	1.92461	30.2934
854	28	160	0	35.1429	2840	1	1	0	2	0	1	0	1	1	2	0.170828	0.225387	3.1583	0.896883	0
855	31	160	60	28.4286	960	2	1	1	0	1	1	0	1	1	1	0.913655	1.22876	6.21724	5.02244	23.4375
856	27	168	67	39.2857	3310	1	1	1	1	0	1	0	2	2	2	0.476558	1.75306	2.05691	1.70712	23.7387
857	28	170	81	34.5714	2180	2	1	1	2	1	1	1	2	2	1	0.73251	1.5356	1.20363	3.58739	28.0277
858	32	174	74	39.5714	3030	1	1	1	0	0	1	0	2	0	2	0.174502	0.508139		1.49192	24.4418
859	23	157	55	34	1700	2	1	0	0	0	1	1	3	3	3	0.756305	0.94675	1.18642	9.31906	22.3133
860	31	168	87	39.1429	3720	2	1	1	0	0	1	0	0	3	1	0.579555	1.8795		1.04191	30.8248
861	24	158	70	34.5714	1660	3	1	1	2	0	1	1	0	0	1		0.350782		6.85712	28.0404
863	34	155	60	36.8571	1980	1	1	1	2	1	1	1	2	0	2	0.336539	1.39505	5.30862	1.48713	24.974
864	19	165	82	32.1429	1700	1	1	1	0	0	1	0	3	2	1	0.667769	0.422248	4.30067	4.15182	30.1194
865	37	162	81	34	2240	1	1	0	1	1	1	0	1	3	3	0.709196	0.645553	2.91936	2.41507	30.8642
866	22	163	70	38.5714	3470	2	1	1	0	0	1	1	3	3	1	0.819799	1.22179	1.38656	0.842442	26.3465
867	26	166	88	37.5714	3610	2	1	1	0	0	1	1	0	1	2	1.28659	1.4631	1.13595	1.93718	31.935
868	27	153	59	39.8571	3380	1	1	0	2	0	1	1	0	1	2	0.234081	0.657807	2.02903	0.537717	25.204
870	26	160	77	39.1429	3070	2	2	1	1	0	1	0	0	0	1	0.624908	1.4494	1.37749	1.22161	30.0781
871	29	158	0	34.1429	1760	2	2	1	0	0	1	0	0	2	2	1.65734	1.10449	14.0128	10.5579	0
872	23	160	65	37.2857	2180	3	1	1	2	0	1	1	1	1	1	0.446465	0.79624	1.99972	12.338	25.3906
873	32	159	0	33.4286	2160	1	1	1	2	1	1	0	1	2	1	0.816657	1.41764	1.56933	1.89442	0
874	21	156	84	35	2480	2	1	0	0	1	1	1	2	3	2	0.811795	1.31612	1.72058	0.989656	34.5168
875	27	164	95	39.5714	3520	2	1	1	0	0	1	0	2	0	2	0.601971	0.608709	2.09632	1.32189	35.3212
876	30	163	93	38.2857	3340	1	1	1	1	0	1	1	2	2	3	0.483411	0.734623	2.19756	1.51227	35.0032
877	27	163	72	38.7143	3130	1	1	0	0	0	1	0	3	2	3	1.22066	0.822211	3.83765	1.73743	27.0993
878	27	162	63	39.2857	3050	2	1	1	2	1	1	1	0	2	3	0.712496	1.40813	1.10585	4.06873	24.0055
879	29	160	85	39.4286	3400	2	1	1	2	0	1	0	0	3	1	0.574451	1.34238	13.9152	1.78508	33.2031
880	32	156	62.5	39.4286	3260	3	2	0	0	0	1	0	0	1	2	0.529049	1.85015	1.3225	1.67343	25.6821
881	25	148	65	39.8571	3350	3	2	1	0	0	1	1	0	1	2	0.421871	1.095	2.13405	1.29426	29.6749
882	33	160	68	37.5714	3070	3	2	0	0	0	1	1	0	2	1	0.285843	1.97534	2.6527	2.24395	26.5625
883	28	165	70	38.5714	3580	4	1	1	2	0	1	1	1	3	1	0.993392	2.21566	0.741429	1.38447	25.7117
884	30	158	56.5	39.5714	3890	1	1	1	1	0	1	0	1	0	1	0.415352	1.32779	1.23178	2.44118	22.6326
885	25	159	71	32	1500	2	1	0	0	0	1	0	2	2	1	0.862242	1.29968	3.63794	2.21411	28.0843
886	36	165	83	30.2857	1240	2	2	1	2	1	1	0	2	0	2	0.747039	1.12771	13.8849	0.142268	30.4867
887	38	156	65	40.1429	3600	3	1	0	0	0	1	1	2	3	2	0.744215	0.903772	3.38437	0.047247	26.7094
888	26	160	70	36.8571	2760	2	1	1	1	0	1	0	3	2	3	0.785292	1.87172	1.12991	0.165334	27.3438
889	36	163	72	38.1429	3020	1	1	1	0	0	1	1	0	2	2	1.4413	1.116	2.28839	0.169718	27.0993
890	38	155	70	37.8571	3150	3	2	1	1	1	1	0	0	0	3	0.388214	1.1433	5.48706	0.085709	29.1363
891	38	165	85	39.7143	3500	2	1	1	2	0	1	1	0	3	2	1.18384	36.7358	5.85881	0.023045	31.2213
892	36	164	80	33.5714	1470	3	1	0	2	0	1	0	0	1	3	0.475076	0.997886	2.2139	0.051527	29.7442
893	35	156	79	35.5714	2020	4	2	1	1	0	1	1	0	1	1	0.89319	1.1956	0.885416	0.121774	32.4622
894	28	156	0	40.2857	3760	1	1	1	2	0	1	0	1	1	1	0.699569	0.499962	1.89558	0.232426	0
895	27	142	80	39.5714	3540	2	1	0	0	0	1	0	1	2	2	0.700401	1.19759	3.17319	0.080595	39.6747
896	30	160	70	39.2857	2980	1	1	1	2	0	1	1	2	2	2	1.00476	1.22603	2.20726	0.142823	27.3438
897	35	163	87	39.2857	3500	2	2	1	2	0	1	0	2	3	3	51.2622	0.273149	2.09104	0.062867	32.7449
898	25	158	53	37.1429	3160	3	2	1	0	0	1	0	2	3	1	9.04317	2.10377	4.99822	1.48052	21.2306
899	35	160	87	39.1429	3480	2	1	0	2	0	1	1	3	0	2	0.172297	0.966963	13.8967	0.083998	33.9844
